# Supplementary material for: Characterization and Establishment of a Novel EBV Strain Simultaneously Associated With Nasopharyngeal Carcinoma and B-Cell Lymphoma
Source: Front Oncol. 2021 Apr 7;11:626659. doi: 10.3389/fonc.2021.626659 (PMC8059411; doi:10.3389/fonc.2021.626659)
Supplement: Supplementary file 2 [file Data_Sheet_1.zip]

Archive with 4 entries (3 files):
- Data sheet/Patient_tissue.fa
- Data sheet/Xenograft.fa
- Data sheet/Yu103_cells.fa
- Data sheet/
